# Supplementary material for: A Robust Rule-Based Framework for Stone Detection and Posterior Acoustic Shadow Localization in Abdominal Ultrasound
Source: J Imaging. 2026 Apr 9;12(4):163. doi: 10.3390/jimaging12040163 (PMC13117089; doi:10.3390/jimaging12040163)
Supplement: Supplementary file 1 [file jimaging-12-00163-s001.zip]

Archive with 1 entries (1 files):
- jimaging-4221452-supplementary.pdf
